# Supplementary material for: Correction: Inhibitor of Apoptosis-Stimulating Protein of p53 (iASPP) Is Required for Neuronal Survival after Axonal Injury
Source: PLoS One. 2026 Feb 18;21(2):e0343169. doi: 10.1371/journal.pone.0343169 (PMC12915942; doi:10.1371/journal.pone.0343169)
Supplement: S2 File — (ZIP) [file pone.0343169.s002.zip]

Archive with 6 entries (5 files):
- S2 File/
- S2 File/Fig2A_iASPP_intact_newpanel.tif
- S2 File/Fig2B_iASPP_axo24.tif
- S2 File/Fig2C_iASPP_axo3d.tif
- S2 File/Fig2D_WesternBlots_axoiASPP.tif
- S2 File/Fig2E_data.xlsx
