# Supplementary material for: Correction: Inhibitor of Apoptosis-Stimulating Protein of p53 (iASPP) Is Required for Neuronal Survival after Axonal Injury
Source: PLoS One. 2026 Feb 18;21(2):e0343169. doi: 10.1371/journal.pone.0343169 (PMC12915942; doi:10.1371/journal.pone.0343169)
Supplement: S2 File — (ZIP) [file pone.0343169.s002.zip › S2 File/Fig2E_data.xlsx]

## Sheet: Sheet1
Data from which Figure 2E graph was generated
intact	6hr	12hr	24hr	48hr	3d	5d
0.609767	0.964835	0.85507	1.08854	1.01805	0.929191	0.542794
1	1	0.886234	1.12821	1.05515	0.963057	0.890168
0.466361	0.972777	1.07591	1.00049	0.791395	0.940525	0.597212
0.764819	1	1.10603	1.02849	0.820239	0.974804	0.979411
0.802364	0.48335	1.08581	0.752221	0.86851	0.847528	0.943214
1	0.79268	0.662093	1.23362	0.892815	0.871246	1.17554
1.2623	1.09736	1.38926	0.790888	0.64237	0.77142	0.98014
1	1.36766	1.73146	0.985698	0.660347	0.793008	0.776469
1.10279	1.1671	1.32684	1.1511	0.783464	1.02187	0.98796
1	0.924579	1.05113	0.911905	0.976445	1.27357	0.895872
	0.908713	1.46148	0.936992	0.915878	1.16362
	0.824011	1.32526	0.849655	0.725561	0.921819
				0.827455	1.18219
				0.750327	1.072
