# Supplementary material for: Correction: Inhibitor of Apoptosis-Stimulating Protein of p53 (iASPP) Is Required for Neuronal Survival after Axonal Injury
Source: PLoS One. 2026 Feb 18;21(2):e0343169. doi: 10.1371/journal.pone.0343169 (PMC12915942; doi:10.1371/journal.pone.0343169)
Supplement: S3 File — (ZIP) [file pone.0343169.s003.zip]

Archive with 12 entries (11 files):
- S3 File/
- S3 File/Fig3A_iASPP_intact_newpanel.tif
- S3 File/Fig3B_siiASPP.tif
- S3 File/Fig3C_siGFP_newpanel.tif
- S3 File/Fig3D_siiASPP.tif
- S3 File/Fig3E_RBPMS.tif
- S3 File/Fig3F_RBPMS.tif
- S3 File/Fig3F_siiASPP.tif
- S3 File/Fig3G_WesternBlots_siiASPP.tif
- S3 File/Fig3G_WesternBlots_siiASPP_alternative.tif
- S3 File/Fig3H_data.xlsx
- S3 File/Fig3I_data.xlsx
