# Supplementary material for: Correction: Inhibitor of Apoptosis-Stimulating Protein of p53 (iASPP) Is Required for Neuronal Survival after Axonal Injury
Source: PLoS One. 2026 Feb 18;21(2):e0343169. doi: 10.1371/journal.pone.0343169 (PMC12915942; doi:10.1371/journal.pone.0343169)
Supplement: S3 File — (ZIP) [file pone.0343169.s003.zip › S3 File/Fig3H_data.xlsx]

## Sheet: Sheet1
Data from which Figure 3H graph was generated
si.GFP	si.iASPP
2.25	0.27
1.6	0.5
2.1	0.3
1.9	0.35
1.7	0.7
2	0.4
