# Supplementary material for: Correction: Inhibitor of Apoptosis-Stimulating Protein of p53 (iASPP) Is Required for Neuronal Survival after Axonal Injury
Source: PLoS One. 2026 Feb 18;21(2):e0343169. doi: 10.1371/journal.pone.0343169 (PMC12915942; doi:10.1371/journal.pone.0343169)
Supplement: S4 File — (ZIP) [file pone.0343169.s004.zip]

Archive with 12 entries (11 files):
- S4 File/
- S4 File/Fig6A_WesternBlots_acetylp53_pSer15p53.tif
- S4 File/Fig6B_data.xlsx
- S4 File/Fig6C_data.xlsx
- S4 File/Fig6D_WesternBlots_Bax.tif
- S4 File/Fig6D_WesternBlots_FasCD95.tif
- S4 File/Fig6D_WesternBlots_Noxa.tif
- S4 File/Fig6D_WesternBlots_PUMA.tif
- S4 File/Fig6E_data.xlsx
- S4 File/Fig6F_data.xlsx
- S4 File/Fig6G_data.xlsx
- S4 File/Fig6H_data.xlsx
