# Supplementary material for: Correction: Inhibitor of Apoptosis-Stimulating Protein of p53 (iASPP) Is Required for Neuronal Survival after Axonal Injury
Source: PLoS One. 2026 Feb 18;21(2):e0343169. doi: 10.1371/journal.pone.0343169 (PMC12915942; doi:10.1371/journal.pone.0343169)
Supplement: S4 File — (ZIP) [file pone.0343169.s004.zip › S4 File/Fig6C_data.xlsx]

## Sheet: pser
Data from which Figure 6C graph was generated
intact	axo + AAV.GFP	axo + AAV.iASPP
1.33803	1.60633	1.26673
0.983026	1.82792	1.18112
0.678946	1.98617	0.965707
