# Supplementary material for: Correction: Inhibitor of Apoptosis-Stimulating Protein of p53 (iASPP) Is Required for Neuronal Survival after Axonal Injury
Source: PLoS One. 2026 Feb 18;21(2):e0343169. doi: 10.1371/journal.pone.0343169 (PMC12915942; doi:10.1371/journal.pone.0343169)
Supplement: S4 File — (ZIP) [file pone.0343169.s004.zip › S4 File/Fig6F_data.xlsx]

## Sheet: Fas
Data from which Figure 6F graph was generated
intact	axo + AAV.GFP	axo + AAV.iASPP
0.984039	1.39981	0.672697
0.984039	2.24417	0.988207
0.777935	2.31166	0.981483
1.25399	2.77726	0.847868
