# Supplementary material for: Correction: Inhibitor of Apoptosis-Stimulating Protein of p53 (iASPP) Is Required for Neuronal Survival after Axonal Injury
Source: PLoS One. 2026 Feb 18;21(2):e0343169. doi: 10.1371/journal.pone.0343169 (PMC12915942; doi:10.1371/journal.pone.0343169)
Supplement: S4 File — (ZIP) [file pone.0343169.s004.zip › S4 File/Fig6G_data.xlsx]

## Sheet: Noxa
Data from which Figure 6G graph was generated
intact	axo + AAV.GFP	axo + AAV.iASPP
1.46669	0.881415	0.7518
0.857969	1.1572	0.708611
0.653916	0.90263	0.692038
1.02142	0.989054	1.15716
