# Supplementary material for: Correction: Inhibitor of Apoptosis-Stimulating Protein of p53 (iASPP) Is Required for Neuronal Survival after Axonal Injury
Source: PLoS One. 2026 Feb 18;21(2):e0343169. doi: 10.1371/journal.pone.0343169 (PMC12915942; doi:10.1371/journal.pone.0343169)
Supplement: S5 File — (ZIP) [file pone.0343169.s005.zip]

Archive with 5 entries (4 files):
- S5 File/
- S5 File/Fig1A_iASPP.tif
- S5 File/Fig1B_RBPMS.tif
- S5 File/Fig1C_iASPP.tif
- S5 File/Fig1C_RBPMS.tif
