# Supplementary material for: Correction: Inhibitor of Apoptosis-Stimulating Protein of p53 (iASPP) Is Required for Neuronal Survival after Axonal Injury
Source: PLoS One. 2026 Feb 18;21(2):e0343169. doi: 10.1371/journal.pone.0343169 (PMC12915942; doi:10.1371/journal.pone.0343169)
Supplement: S6 File — (ZIP) [file pone.0343169.s006.zip]

Archive with 10 entries (9 files):
- S6 File/
- S6 File/Fig2E_data_quant.xlsx
- S6 File/Fig3H_data_quant.xlsx
- S6 File/Fig3I_data_quant.xlsx
- S6 File/Fig6B_data_quant.xlsx
- S6 File/Fig6C_data_quant.xlsx
- S6 File/Fig6E_data_quant.xlsx
- S6 File/Fig6F_data_quant.xlsx
- S6 File/Fig6G_data_quant.xlsx
- S6 File/Fig6H_data_quant_correct.xlsx
