# Supplementary material for: Correction: Inhibitor of Apoptosis-Stimulating Protein of p53 (iASPP) Is Required for Neuronal Survival after Axonal Injury
Source: PLoS One. 2026 Feb 18;21(2):e0343169. doi: 10.1371/journal.pone.0343169 (PMC12915942; doi:10.1371/journal.pone.0343169)
Supplement: S6 File — (ZIP) [file pone.0343169.s006.zip › S6 File/Fig2E_data_quant.xlsx]

## Sheet: Sheet1
Data from which Figure 2E graph was generated
Graphed values	intact	6hr	12hr	24hr	48hr	3d	5d
	0.609767	0.964835	0.85507	1.08854	1.01805	0.929191	0.542794
	1	1	0.886234	1.12821	1.05515	0.963057	0.890168
	0.466361	0.972777	1.07591	1.00049	0.791395	0.940525	0.597212
	0.764819	1	1.10603	1.02849	0.820239	0.974804	0.979411
	0.802364	0.48335	1.08581	0.752221	0.86851	0.847528	0.943214
	1	0.79268	0.662093	1.23362	0.892815	0.871246	1.17554
	1.2623	1.09736	1.38926	0.790888	0.64237	0.77142	0.98014
	1	1.36766	1.73146	0.985698	0.660347	0.793008	0.776469
	1.10279	1.1671	1.32684	1.1511	0.783464	1.02187	0.98796
	1	0.924579	1.05113	0.911905	0.976445	1.27357	0.895872
		0.908713	1.46148	0.936992	0.915878	1.16362
		0.824011	1.32526	0.849655	0.725561	0.921819
					0.827455	1.18219
					0.750327	1.072
mean	0.9008	0.9586	1.163	0.9882	0.8377	0.9804	0.8769
SEM	0.07546	0.06209	0.08565	0.04268	0.03352	0.03969	0.06033
Note:	This data was not normalized with a ratio resulting in a mean of 1 for intact
