# Supplementary material for: Correction: Inhibitor of Apoptosis-Stimulating Protein of p53 (iASPP) Is Required for Neuronal Survival after Axonal Injury
Source: PLoS One. 2026 Feb 18;21(2):e0343169. doi: 10.1371/journal.pone.0343169 (PMC12915942; doi:10.1371/journal.pone.0343169)
Supplement: S6 File — (ZIP) [file pone.0343169.s006.zip › S6 File/Fig3H_data_quant.xlsx]

## Sheet: Sheet1
	Data from which Figure 3H graph was generated
Graphed values	si.GFP	si.iASPP
	2.25	0.27
	1.6	0.5
	2.1	0.3
	1.9	0.35
	1.7	0.7
	2	0.4
Mean	1.925	0.42
SEM	0.09979	0.06506
Note:	This data was not normalized with a ratio resulting in a mean of 1 for si.GFP
