# Supplementary material for: Correction: Inhibitor of Apoptosis-Stimulating Protein of p53 (iASPP) Is Required for Neuronal Survival after Axonal Injury
Source: PLoS One. 2026 Feb 18;21(2):e0343169. doi: 10.1371/journal.pone.0343169 (PMC12915942; doi:10.1371/journal.pone.0343169)
Supplement: S6 File — (ZIP) [file pone.0343169.s006.zip › S6 File/Fig3I_data_quant.xlsx]

## Sheet: Sheet1
Data from which Figure 3I graph was generated
Graphed values	Intact	axo+ siGFP	axo+ si-iASPP
	2218	1109	686
	2193	1203	876
	2270	1150	903
	NB: RGC quantifications of intact+ siGFP injected eyes were requested by reviewers for revisions in 2014, unfortunately this dataset was not recovered
mean	2227	1154	821.7
SEM	22.68	27.21	68.28
