# Supplementary material for: Correction: Inhibitor of Apoptosis-Stimulating Protein of p53 (iASPP) Is Required for Neuronal Survival after Axonal Injury
Source: PLoS One. 2026 Feb 18;21(2):e0343169. doi: 10.1371/journal.pone.0343169 (PMC12915942; doi:10.1371/journal.pone.0343169)
Supplement: S6 File — (ZIP) [file pone.0343169.s006.zip › S6 File/Fig6B_data_quant.xlsx]

## Sheet: Acetyl p53
Data from which Figure 6B graph was generated
Graphed values	intact	axo + AAV.GFP	axo + AAV.iASPP
	0.847759	0.448251	0.712752
	0.868379	1.03586	0.616155
	1.28386	1.43077	1.61211
mean	1	0.9716	0.9803
SEM	0.1421	0.2854	0.3171
Underlying values
Intact average	intact	axo + AAV.GFP	axo + AAV.iASPP
0.612638	0.51937	0.274616	0.436659
	0.532002	0.634609	0.37748
	0.786543	0.876543	0.987643
	0.847759	0.448251	0.712752
	0.868378	1.03586	0.616155
	1.28386	1.43077	1.61211
