# Supplementary material for: Correction: Inhibitor of Apoptosis-Stimulating Protein of p53 (iASPP) Is Required for Neuronal Survival after Axonal Injury
Source: PLoS One. 2026 Feb 18;21(2):e0343169. doi: 10.1371/journal.pone.0343169 (PMC12915942; doi:10.1371/journal.pone.0343169)
Supplement: S6 File — (ZIP) [file pone.0343169.s006.zip › S6 File/Fig6C_data_quant.xlsx]

## Sheet: pser
Data from which Figure 6C graph was generated
Graphed values	intact	axo + AAV.GFP	axo + AAV.iASPP
	1.33803	1.60633	1.26673
	0.983026	1.82792	1.18112
	0.678946	1.98617	0.965707
mean	1	1.807	1.138
SEM	0.1904	0.1102	0.08955
Underlying values
Intact average	intact	axo + AAV.GFP	axo + AAV.iASPP
0.676163	0.904725	1.08614	0.856513
	0.664686	1.23597	0.798631
	0.459079	1.34298	0.652976
	1.33803	1.60633	1.26673
	0.983026	1.82792	1.18112
	0.678946	1.98617	0.965707
