# Supplementary material for: Correction: Inhibitor of Apoptosis-Stimulating Protein of p53 (iASPP) Is Required for Neuronal Survival after Axonal Injury
Source: PLoS One. 2026 Feb 18;21(2):e0343169. doi: 10.1371/journal.pone.0343169 (PMC12915942; doi:10.1371/journal.pone.0343169)
Supplement: S6 File — (ZIP) [file pone.0343169.s006.zip › S6 File/Fig6E_data_quant.xlsx]

## Sheet: PUMA
Data from which Figure 6E graph was generated
Graphed values	intact	axo + AAV.GFP	axo + AAV.iASPP
	0.901374	2.82949	1.53358
	0.901374	2.98674	1.44548
	0.913843	3.04405	1.43864
	1.28341	3.50105	1.79825
mean	1	3.09	1.554
SEM	0.09452	0.1442	0.08424
Underlying values
Intact average	intact	axo + AAV.GFP	axo + AAV.iASPP
0.269312	0.242751	0.762016	0.413012
	0.242751	0.804366	0.389286
	0.246109	0.8198	0.387444
	0.345637	0.942875	0.48429
	0.901374	2.82949	1.53358
	0.901374	2.98674	1.44548
	0.913843	3.04405	1.43864
	1.28341	3.50105	1.79825
