# Supplementary material for: Correction: Inhibitor of Apoptosis-Stimulating Protein of p53 (iASPP) Is Required for Neuronal Survival after Axonal Injury
Source: PLoS One. 2026 Feb 18;21(2):e0343169. doi: 10.1371/journal.pone.0343169 (PMC12915942; doi:10.1371/journal.pone.0343169)
Supplement: S6 File — (ZIP) [file pone.0343169.s006.zip › S6 File/Fig6F_data_quant.xlsx]

## Sheet: Fas
Data from which Figure 6F graph was generated
Graphed values	intact	axo + AAV.GFP	axo + AAV.iASPP
	0.984039	1.39981	0.672697
	0.984039	2.24417	0.988207
	0.777935	2.31166	0.981483
	1.25399	2.77726	0.847868
mean	1	2.183	0.8726
SEM	0.09761	0.2868	0.07405
Underlying values
Intact average	intact	axo + AAV.GFP	axo + AAV.iASPP
0.422529	0.415785	0.591462	0.284234
	0.415785	0.948227	0.417546
	0.3287	0.976743	0.414705
	0.529846	1.17347	0.358249
	0.984039	1.39981	0.672697
	0.984039	2.24417	0.988207
	0.777935	2.31166	0.981483
	1.25399	2.77726	0.847868
