# Supplementary material for: Correction: Inhibitor of Apoptosis-Stimulating Protein of p53 (iASPP) Is Required for Neuronal Survival after Axonal Injury
Source: PLoS One. 2026 Feb 18;21(2):e0343169. doi: 10.1371/journal.pone.0343169 (PMC12915942; doi:10.1371/journal.pone.0343169)
Supplement: S6 File — (ZIP) [file pone.0343169.s006.zip › S6 File/Fig6G_data_quant.xlsx]

## Sheet: Noxa
Data from which Figure 6G graph was generated
Graphed values	intact	axo + AAV.GFP	axo + AAV.iASPP
	1.46669	0.881415	0.7518
	0.857969	1.1572	0.708611
	0.653916	0.90263	0.692038
	1.02142	0.989054	1.15716
mean	1	0.9826	0.8274
SEM	0.1728	0.06269	0.1106
Underlying values
Intact average	intact	axo + AAV.GFP	axo + AAV.iASPP
0.661473	0.970178	0.583032	0.497295
	0.567523	0.765457	0.468727
	0.432548	0.597065	0.457764
	0.675642	0.654232	0.765432
	1.46669	0.881415	0.7518
	0.857969	1.1572	0.708611
	0.653916	0.90263	0.692038
	1.02142	0.989054	1.15716
