# Supplementary material for: Correction: Inhibitor of Apoptosis-Stimulating Protein of p53 (iASPP) Is Required for Neuronal Survival after Axonal Injury
Source: PLoS One. 2026 Feb 18;21(2):e0343169. doi: 10.1371/journal.pone.0343169 (PMC12915942; doi:10.1371/journal.pone.0343169)
Supplement: S6 File — (ZIP) [file pone.0343169.s006.zip › S6 File/Fig6H_data_quant_correct.xlsx]

## Sheet: Bax
Data from which Figure 6H graph was generated
Graphed values	intact	axo + AAV.GFP	axo + AAV.iASPP
	0.966187	0.843429	1.08059
	0.830665	1.25	0.778614
	1.20315	0.821853	0.867346
mean	1	0.9718	0.9089
SEM	0.1088	0.1393	0.08961
Underlying values	intact	axo + AAV.GFP	axo + AAV.iASPP
0.737886	0.712936	0.622355	0.797356
	0.612936	0.922355	0.574529
	0.887787	0.606434	0.640003
	0.966187	0.843429	1.08059
	0.830665	1.25	0.778615
	1.20315	0.821853	0.867346
